# Supplementary material for: Lactiplantibacillus plantarum, Duodenal Hydroxyphenyllactic Acid and Iron: Insights from a Rat Model of a High-Fat Iron-Deficient Diet
Source: Nutrients. 2025 Nov 1;17(21):3454. doi: 10.3390/nu17213454 (PMC12609434; doi:10.3390/nu17213454)
Supplement: Supplementary file 1 [file nutrients-17-03454-s001.zip]

Archive with 1 entries (1 files):
- nutrients-3938339-supplementary.pdf
